# Supplementary material for: Point-of-Care Testing in PKU: A New ERA of Blood Phenylalanine Monitoring
Source: Nutrients. 2025 Dec 4;17(23):3800. doi: 10.3390/nu17233800 (PMC12693881; doi:10.3390/nu17233800)
Supplement: Supplementary file 1 [file nutrients-17-03800-s001.zip]

Archive with 1 entries (1 files):
- nutrients-4008827-supplementary.pdf
